# Supplementary material for: GRSF1 Regulates RNA Processing in Mitochondrial RNA Granules
Source: Cell Metab. 2013 Mar 5;17(3):399–410. doi: 10.1016/j.cmet.2013.02.005 (PMC3593211; doi:10.1016/j.cmet.2013.02.005)
Supplement: Table S2. Related to the Experimental Procedures [file mmc2.xls]

## Sheet: NanoString
NanoString CODESET DETAILS
Identifier	Targeted Region	Target Sequence
MT-ND1	8-108	GGCCAACCTCCTACTCCTCATTGTACCCATTCTAATCGCAATGGCATTCCTAATGCTTACCGAACGAAAAATTCTAGGCTATATACAACTACGCAAAGGC
MT-ND2	181-281	TCACGCAAGCAACCGCATCCATAATCCTTCTAATAGCTATCCTCTTCAACAATATACTCTCCGGACAATGAACCATAACCAATACTACCAATCAATACTC
MT-ND3	307-407	AAACAACTAACCTGCCACTAATAGTTATGTCATCCCTCTTATTAATCATCATCCTAGCCCTAAGTCTGGCCTATGAGTGACTACAAAAAGGATTAGACTG
MT-ND4	0-100	ATGCTAAAACTAATCGTCCCAACAATTATATTACTACCACTGACATGACTTTCCAAAAAACACATAATTTGAATCAACACAACCACCCACAGCCTAATTA
MT-ND4L	58-158	TAGTATATCGCTCACACCTCATATCCTCCCTACTATGCCTAGAAGGAATAATACTATCGCTGTTCATTATAGCTACTCTCATAACCCTCAACACCCACTC
MT-ND5	1147-1247	TACCTTTCCTCACAGGTTTCTACTCCAAAGACCACATCATCGAAACCGCAAACATATCATACACAAACGCCTGAGCCCTATCTATTACTCTCATCGCTAC
MT-ND6	265-365	CTTTGGATATACTACAGCGATGGCTATTGAGGAGTATCCTGAGGCATGGGGGTCAGGGGTTGAGGTCTTGGTGAGTGTTTTAGTGGGGTTAGCGATGGAG
MT-CYB	949-1049	TTCGCCCACTAAGCCAATCACTTTATTGACTCCTAGCCGCAGACCTCCTCATTCTAACCTGAATCGGAGGACAACCAGTAAGCTACCCTTTTACCATCAT
MT-CO1	873-973	ATATTTACAGTAGGAATAGACGTAGACACACGAGCATATTTCACCTCCGCTACCATAATCATCGCTATCCCCACCGGCGTCAAAGTATTTAGCTGACTCG
MT-CO2	238-338	CCCTACGCATCCTTTACATAACAGACGAGGTCAACGATCCCTCCCTTACCATCAAATCAATTGGCCACCAATGGTACTGAACCTACGAGTACACCGACTA
MT-ATP8	109-209	CCTCACCAAAGCCCATAAAAATAAAAAACTATAGTAAACCCTGAGAACCAAAGTGAACGAAAATCTGTTCGCTTCATTCATTGCCCCCACAATCC
NDUFA1	240-340	AAGGAAAAAAGGGTTGCTCATTTTGGGTATCACTGGAGTCTGATGGAAAGAGATAGGCGCATCTCTGGAGTTGATCGTTACTATGTGTCAAAGGGTTTGG
SDHB	245-345	CTGCAGCCACAGCTCCCCGTATCAAGAAATTTGCCATCTATCGATGGGACCCAGACAAGGCTGGAGACAAACCTCATATGCAGACTTATGAAGTTGACCT
UQCRC2	485-585	AAAACATGGCTTATACTGTGGAATGCCTGCGGGGTGATGTTGATATTCTAATGGAGTTCCTGCTCAATGTCACCACAGCACCAGAATTTCGTCGTTGGGA
COX4	160-260	CAGAATGTTGGCTACCAGGGTATTTAGCCTAGTTGGCAAGCGAGCAATTTCCACCTCTGTGTGTGTACGAGCTCATGAAAGTGTTGTGAAGAGCGAAGAC
ATP5C1	335-435	AGACAAGAAGAAACACCTCCTTATTGGTGTGTCCTCAGATCGAGGACTGTGTGGTGCTATTCATTCCTCCATTGCTAAACAGATGAAAAGCGAGGTTGCT
MRPL12	317-417	CAGCAGCTGGTCCAGGACATCGCCAGCCTCACTCTCTTGGAAATCTCAGACCTCAACGAGCTCCTGAAGAAAACGTTGAAGATCCAGGATGTCGGGCTTG
DAP3	80-180	TCCTCGACTCACGTGCAAGGATGATGCTGAAAGGAATAACAAGGCTTATCTCTAGGATCCATAAGTTGGACCCTGGGCGTTTTTTACACATGGGGACCCA
Tubuline	15-115	GACCGCCTAAGAGTCGCGCTGTAAGAAGCAACAACCTCTCCTCTTCGTCTCCGCCATCAGCTCGGCAGTCGCGAAGCAGCAACCATGCGTGAGTGCATCT
HDAC1	785-885	CAAGCCGGTCATGTCCAAAGTAATGGAGATGTTCCAGCCTAGTGCGGTGGTCTTACAGTGTGGCTCAGACTCCCTATCTGGGGATCGGTTAGGTTGCTTC
GRSF1_exon_1	0-100	CCCAACCGGCCCTGGATTCCACTTCCGTTCCACCATCGCTGCTGGAGCAGCTGCCTTCAGGCCCTGCGCCGCCTCCGGAGTCCATGGCCGGCACGCGCTG
PHB1 (prohibitin 1)	1270-1370	CCGTCCTGTCACTGATGGAAGGTTTGCGGATGAGGGCATGTGCGGCTGAACTGAGAAGGCAGGCCTCCGTCTTCCCAGCGGTTCCTGTGCAGATGCTGCT
TFAM (mitochondrial transcription factor A)	82-182	AGGAGGCTCTCCGAGATTGGGGTCGGGTCACTGCCTCATCCACCGGAGCGATGGCGTTTCTCCGAAGCATGTGGGGCGTGCTGAGTGCCCTGGGAAGGTC
STOML2	325-425	AGCAGTCGGCTGTGACTCTCGACAATGTAACTCTGCAAATCGATGGAGTCCTTTACCTGCGCATCATGGACCCTTACAAGGCAAGCTACGGTGTGGAGGA
HSP90	1655-1755	CTTGACCAATGACTGGGAAGATCACTTGGCAGTGAAGCATTTTTCAGTTGAAGGACAGTTGGAATTCAGAGCCCTTCTATTTGTCCCACGACGTGCTCCT

## Sheet: RNAi
RNAi sequences
Name	Sequence	Type	Reference
Control RNAi	CGUACGCGGAAUACUUCGA[dT][dT]	Synthetic
GRSF1 RNAi 1	GUGCCUCUCUGCUGCCGCA	Synthetic
GRSF1 RNAi 2	CCGGGCCCAAGACATTATAAACTTTCTCGAGAAAGTTTATAATGTCTTGGGCTTTTTG	Lentiviral	TRCN0000075046
MRPP1 RNAi 1	GCGGGAACCACTATCTCT	Synthetic	Holzman et al., 2008

## Sheet: Northern blot
Northern blot probes
	Forward	Reverse
Tubulin	CGCGAAGCAGCAACCATGCG	CGGTAATACGACTCACTATAGGGAGATGGTCGGCCAGCTTGCGAAT
tRNA(Val)	CAGAGTGTAGCTTAACAC	CGGTAATACGACTCACTATAGGGAGATCA GAG CGG TCA AGT TAA G
tRNA(Phe)	GTTTATGTAGCTTACCTCC	CGGTAATACGACTCACTATAGGGAGATGT TTA TGG GGT GAT GTG AG
tRNA(Met)	AGTAAGGTCAGCT	CGGTAATACGACTCACTATAGGGAGA TAG TAC GGG AAG G
tRNA(LeuUUA/G)	GTTAAGATGGCAGAGCCCGG	CGGTAATACGACTCACTATAGGGAGATGT TAA GAA GAG GAA TTG AAC
RNA14	TGGCCCACCATAATTACCCCCA	CGGTAATACGACTCACTATAGGGAGA GGGGGCAATGAATGAAGCGAACAG
MTND6	TAGCGGTGTGGTCGGGTGTGT	CGGTAATACGACTCACTATAGGGAGAAGCCCCCGCACCAATAGGAT
MTND5	ACGCCCGAGCAGATGCCAAC	CGGTAATACGACTCACTATAGGGAGA GGCGCAGACTGCTGCGAACA
MTCO3	GGCCCCCAACAGGCATCACC	CGGTAATACGACTCACTATAGGGAGA ATGCCAGTATCAGGCGGCGG
16S	CCGTGAAGAGGCGGGCATAACAC	CGGTAATACGACTCACTATAGGGAGAATCCAACATCGAGGTCGTAAACCCT
12S	ACTCAAAGGACCTGGCGGTGC	CGGTAATACGACTCACTATAGGGAGA GGTGACGGGCGGTGTGTACG
